# Supplementary material for: Hematopoietic stem cell gene therapy for the treatment of X-linked agammaglobulinemia
Source: Mol Ther Methods Clin Dev. 2025 Aug 12;33(3):101555. doi: 10.1016/j.omtm.2025.101555 (PMC12410350; doi:10.1016/j.omtm.2025.101555)
Supplement: Table S5. Reagents [file mmc2.xlsx]

## Sheet: Reagents
	Reagents			OLIGOS			Antibodies
	Product	Manufacturer	Catalog #	Guide RNA's			WESTERN/ELISA
	32D cells	ATCC, Manassas VA	CRL-3594	Guide RNA	Manufacturer	Sequence (5'-3')	Antibody	Manufacturer	Catalog #	Clone:
	RPMI	Corning Life Sciences, Corning NY	15-040-CV	Btk KO gRNA	Syntego, Redwood CA		BTK Western Blot Antibody	Cell Signaling Technology, Danvers MA	8547	D3H5
	FBS	Omega Scientific, Tarzana CA	FB-03	sgRNA-intron1	Syntego, Redwood CA	GGGCTGAGGCAGAACCAGGT	B-Actin Western Blot Antibody	Cell Signaling Technology, Danvers MA	3700	8H10D10
	Pen Strep	Fisher scientific, Waltham MA	10-378-016	sgRNA-exon2	Syntego, Redwood CA	TGTGTACAGTCAAGAGAAAC	Goat anti-Mouse IgG (H+L) Secondary Antibody, HRP	Thermo-Fisher Scientific, Waltham MA	62-6520	Polyclonal
	mIL3	Thermo-Fisher Scientific, Waltham MA	213-13	Primers			Goat anti-Rabbit IgG (H+L) Secondary Antibody, HRP	Thermo-Fisher Scientific, Waltham MA	31460	Polyclonal
	Mycoaltert Testing Kit	Lonza Biologics, Basel Switzerland	LT07-318	Primer	Manufacturer	Sequence (5'-3')	FC BlockRat Anti-Mouse CD16/CD32 (Mouse BD Fc Block™)	BD Biosciences; Milpitas CA	553141	2.4G2
	SpCas9	Marolabs, Berkeley CA	N/A	BTK-E12F	IDT, Coralville IA	CGTGTTATGGTTCCAGTGATATGG	Anti-(NP) antibody	Abcam; Burlingame CA	ab206532	B1-8
	Btk KO mice	Jackson Laboratory, Bar Harbor ME	2536	BTK-E12R	IDT, Coralville IA	ATTGAAGGGATGGGGAGATGTGTG	Goat Anti-Mouse IgG1-HRP	Southern Biotech; Birmingham AL	1071-05	Polyclonal
	Tec KO mice	Wilfred Ellmeir Laboratory, Vienna Austria	N/A	mBTK-Intron1F	IDT, Coralville IA	GGGACTGTGGAAGAAGGAGC	Goat Anti-Mouse IgG(H+L)-HRP	Southern Biotech; Birmingham AL	1036-05	Polyclonal
	70uM filter	Corning Life Sciences, Corning NY	352350	mBTK-Intron1R	IDT, Coralville IA	GGCAGCCTAAAAGAACCTGG	Goat Anti-Mouse IgM-HRP	Southern Biotech; Birmingham AL	1021-05	Polyclonal
	Lin- depletion kit	Miltenyi Biotec, Bergisch Gladbach Germany	130-110-470	mBTK-ddPCRF	IDT, Coralville IA	CACCTGGATGGTAGTCACTGTGTATT	Goat Anti-Mouse IgA-HRP	Southern Biotech; Birmingham AL	1040-05	Polyclonal
	30uM Pre-Seperation fliter	Miltenyi Biotec, Bergisch Gladbach Germany	130-041-407	mBTK-ddPCRR	IDT, Coralville IA	ATCTTTTCCACGTCGATGCT	Goat Anti-Mouse IgE-HRP	Southern Biotech; Birmingham AL	1110-05	Polyclonal
	SFEMII	Stem Cell Technologies, Vancouver Canada	09655	mBTK-probe	IDT, Coralville IA	TCGAAGTCGTACTCGTAG	Mouse IgG-UNLB	Southern Biotech; Birmingham AL	0107-01	Polyclonal
	hFLT3L	Thermo-Fisher Scientific, Waltham MA	300-19	RPP30-F	IDT, Coralville IA	tgtctgaacagaagtgcctg	Mouse IgA-UNLB	Southern Biotech; Birmingham AL	0106-01	S107
	mSCF	Thermo-Fisher Scientific, Waltham MA	250-03	RPP30-R	IDT, Coralville IA	tgggagacattacccattcc	Mouse IgM-UNLB	Southern Biotech; Birmingham AL	0101-01	11E10
	hIL11	Thermo-Fisher Scientific, Waltham MA	200-11	RPP30 probe	IDT, Coralville IA	acagtgagtcccccttgcatctgctggt	Mouse IgE-UNLB	Southern Biotech; Birmingham AL	0114-01	15.3
	SF Buffer Kit (buffer and strips)	Lonza Biologics, Basel Switzerland	V4XC-2032	uc378-ddPCR F	IDT, Coralville IA	CGCCCCCTCCTCACCATTAT	Goat Anti-Mouse IgG, Human ads-UNLB	Southern Biotech; Birmingham AL	1030-01	Polyclonal
	Maxcyte Electroporation Buffer	Maxcyte; Rockville MD	EPB-1	uc378-ddPCR R:	IDT, Coralville IA	CATCACAACCATCGCTGCCT	Goat Anti-Mouse IgM, Human ads-UNLB	Southern Biotech; Birmingham AL	1020-01	Polyclonal
	OC-100 cuvettes	Maxcyte; Rockville MD	SOC-1	uc378 probe (HEX)	IDT, Coralville IA	TTACCTTGCTTGTCGGACCAAGGCA	Goat Anti-Mouse IgE-UNLB	Southern Biotech; Birmingham AL	1110-01	Polyclonal
	PureLink™ Genomic DNA Mini Kit	Thermo-Fisher Scientific, Waltham MA	K182002				Goat Anti-Mouse IgA-UNLB	Southern Biotech; Birmingham AL	1040-01	Polyclonal
	ddPCR™ Supermix for Probes	Bio-Rad Laboratories, Hercules CA	1863010				BONE MARROW FLOW CYTOMETRY
	EcoRV Restriction Enzyme	New England Biolabs; Ipswich MA	R0195				Antibody	Flourophore	Manufacturer	Catalog #	Clone
	Droplet Generation Oil for Probes	Bio-Rad Laboratories, Hercules CA	1863005				anti-mouse IgD Antibody	Brilliant Violet 605™	Biolegend; San Deigo CA	405727	11-26c.2a
	DG8™ Cartridges for QX200™/QX100™ Droplet Generator	Bio-Rad Laboratories, Hercules CA	1864008				Goat Anti-Mouse IgM, Human ads-PE	PE	Southern Biotech; Birmingham AL	1020-09	Polyclonal
	DG8™ Gaskets for QX200™/QX100™ Droplet Generator	Bio-Rad Laboratories, Hercules CA	1863009				Anti-mouse CD45R (B220)	PE-Cy5.5	Thermo-Fisher Scientific, Waltham MA	35-0452	RA3-6B2
	ddPCR™ 96-Well Plates	Bio-Rad Laboratories, Hercules CA	12001925				Anti-mouse CD43	APC	Biolegend; San Deigo CA	143208	S11
	UtY Primer/Probe 20x MM	Thermo-Fisher Scientific, Waltham MA	4400291				Anti-mouse CD19	APC-Cy7	Thermo-Fisher Scientific, Waltham MA	A15391	MB19-1
	DraI Restriction Enzyme	New England Biolabs; Ipswich MA	R0129				Anti-mouse CD93	FITC	Biolegend; San Deigo CA	136508	AA4.1
	RIPA Lysis Buffer	Thermo-Fisher Scientific, Waltham MA	89900				Anti-mouse CD24	PE-Cy7	Biolegend; San Deigo CA	101822	M1/69
	Pierce BCA Kit	Thermo-Fisher Scientific, Waltham MA	23225				Anti-mouse Ly-51	Biotin	BD Biosciences; Milpitas CA	553159	6C3
	NuPAGE™ Sample Reducing Agent (10X)	Thermo-Fisher Scientific, Waltham MA	NP0009				Ghost Viability Dye	UV	Cytek Biosciences; Fremont CA	13-0868
	NuPAGE™ LDS Sample Buffer (4X)	Thermo-Fisher Scientific, Waltham MA	NP0007				Anti-mouse Streptavidin-eFluor 450	BV450	Thermo-Fisher Scientific, Waltham MA	48-4317-82
	NuPAGE™ Bis-Tris Mini Protein Gels, 4–12%, 1.0–1.5 mm (12 well)	Thermo-Fisher Scientific, Waltham MA	NP0322				SPLEEN FLOW CYTOMETRY
	.45uM membrane + Transfer Kit	Thermo-Fisher Scientific, Waltham MA	LC2001				Antibody	Flourophore	Manufacturer	Catalog #	Clone
	TBS Buffer, 20X	Thermo-Fisher Scientific, Waltham MA	J77500				Anti-mouse CD23	PE-Cy7	Biolegend; San Deigo CA	101614	B3B4
	Pierce™ ECL Plus Western Blotting Substrate	Thermo-Fisher Scientific, Waltham MA	32132X3				Anti-mouse CD93	APC	Biolegend; San Deigo CA	136510	AA4.1
	NP(40)-CGG	Biosearch Technologies, Novato CA	N-5055				Anti-mouse CD21	PE	Biolegend; San Deigo CA	123410	7E9
	Imject Alum	Thermo-Fisher Scientific, Waltham MA	77161				Anti-mouse IgM	Biotin	Biolegend; San Deigo CA	406503	RMM-1
	Cytofix/Perm Kit	BD Biosciences; Milpitas CA	554714				Ghost Viability Dye	UV	Cytek Biosciences; Fremont CA	13-0868
	NEBNext® Immune Sequencing Kit (Mouse)	New England Biolabs; Ipswich MA	E6330				Anti-mouse Streptavidin-eFluor 450	BV450	Thermo-Fisher Scientific, Waltham MA	48-4317-82
	Quiagen RNeasy Mini Kit	Qiagen Sciences, Germantown MD	74106				PERIHERAL BLOOD FLOW CYYOMETRY
	Nunc Maxisorb Plates	Thermo-Fisher Scientific, Waltham MA	44-2404				Antibody	Flourophore	Manufacturer	Catalog #	Clone
	TMB solution	Thermo-Fisher Scientific, Waltham MA	N301				Anti-mouse CD19	FITC	Biolegend; San Deigo CA	115506	6D5
	Sulfuric Acid	Fisher scientific, Waltham MA	A300SI-212				Anti-mouse CD45R (B220)	AF700	Biolegend; San Deigo CA	103232	RA3-6B2
	NP(4)-BSA	Biosearch Technologies, Novato CA	N-5050XL				Anti-mouse CD3	APC-Cy7	Biolegend; San Deigo CA	100222	17A2
	NP(40)-BSA	Biosearch Technologies, Novato CA	N-5050XL				Anti-mouse NK1.1	PerCP-Cy5.5	Biolegend; San Deigo CA	108728	PK136
							Anti-mouse Ly6G	BV450	BD Biosciences; Milpitas CA	560603	1A8
							CD11b	BV510	Biolegend; San Deigo CA	101245	M1/70
							BTK		BD Biosciences; Milpitas CA	558528	53/BTK
							Ghost Viability Dye	UV	Cytek Biosciences; Fremont CA	13-0868
